# Supplementary material for: A high-protein total diet replacement increases energy expenditure and leads to negative fat balance in healthy, normal-weight adults
Source: Am J Clin Nutr. 2020 Nov 18;113(2):476–87. doi: 10.1093/ajcn/nqaa283 (PMC7851826; doi:10.1093/ajcn/nqaa283)
Supplement: nqaa283_Supplemental_Tables_Figures [file nqaa283_supplemental_tables_figures.zip]

Archive with 4 entries (4 files):
- On-line Supplementary Material - Figure 1.pdf
- On-line Supplementary Material - Figure 2.pdf
- On-line Supplementary Material - Table 1.pdf
- On-line Supplementary Material - Table 2.pdf
